# Supplementary material for: Priorities and Recommendations for Using Artificial Intelligence (AI) to Improve Equid Health and Welfare
Source: Animals (Basel). 2026 Apr 1;16(7):1082. doi: 10.3390/ani16071082 (PMC13072182; doi:10.3390/ani16071082)
Supplement: Supplementary file 1 [file animals-16-01082-s001.zip]

Archive with 1 entries (1 files):
- animals-4189183-supplementary.pdf
